# Supplementary material for: Alcohol Triggers the Accumulation of Oxidatively Damaged Proteins in Neuronal Cells and Tissues
Source: Antioxidants (Basel). 2024 May 8;13(5):580. doi: 10.3390/antiox13050580 (PMC11117938; doi:10.3390/antiox13050580)
Supplement: Supplementary file 1 [file antioxidants-13-00580-s001.zip]

Archive with 1 entries (1 files):
- antioxidants-2981417-supplementary.pdf
